# Supplementary material for: Comparison of Fitness Cost, Stability, and Conjugation Frequencies of tet(X4)-Positive Plasmids in Chicken and Pig Escherichia coli
Source: Antibiotics (Basel). 2022 Nov 19;11(11):1657. doi: 10.3390/antibiotics11111657 (PMC9686944; doi:10.3390/antibiotics11111657)
Supplement: Supplementary file 1 [file antibiotics-11-01657-s001.zip]

Archive with 1 entries (1 files):
- antibiotics-2021017-supplementary.pdf
